# Supplementary material for: Relationship Between the Presence of Red Complex Species and the Distribution of Other Oral Bacteria, Including Major Periodontal Pathogens in Older Japanese Individuals
Source: Int J Mol Sci. 2024 Nov 14;25(22):12243. doi: 10.3390/ijms252212243 (PMC11594330; doi:10.3390/ijms252212243)
Supplement: Supplementary file 1 [file ijms-25-12243-s001.zip]

Archive with 1 entries (1 files):
- ijms-3271776-supplementary.pdf
